# Supplementary material for: Supercritical CO2 and Conventional Extraction of Bioactive Compounds from Different Cultivars of Blackberry (Rubus fruticosus L.) Pomace
Source: Plants (Basel). 2024 Oct 19;13(20):2931. doi: 10.3390/plants13202931 (PMC11511262; doi:10.3390/plants13202931)
Supplement: Supplementary file 1 [file plants-13-02931-s001.zip]

Archive with 1 entries (1 files):
- plants-3244025-supplementary.pdf
